# Supplementary material for: Metabolome × Microbiome Changes Associated with a Diet-Induced Reduction in Hepatic Fat among Adolescent Boys
Source: Metabolites. 2023 Mar 8;13(3):401. doi: 10.3390/metabo13030401 (PMC10053986; doi:10.3390/metabo13030401)
Supplement: Supplementary file 1 [file metabolites-13-00401-s001.zip]

Archive with 1 entries (1 files):
- metabolites-2237426-supplementary.pdf
